# Supplementary material for: PI3K-regulated Glycine N-methyltransferase is required for the development of prostate cancer
Source: Oncogenesis. 2022 Feb 23;11(1):10. doi: 10.1038/s41389-022-00382-x (PMC8866399; doi:10.1038/s41389-022-00382-x)
Supplement: Supplementary file 2 — Suppl Table 1 [file 41389_2022_382_MOESM2_ESM.xlsx]

## Sheet: Sheet1
Supplementary Table 1. Clinical-pathological characteristics of patients analyzed in the Basurto cohort. BPH, benign prostate hyperplasia
Patient ID	Ethnicity	Age at diagnosis	Diagnosis	Gleason score	Stage (T)
BPH1	Caucasian	82	BPH	NA	NA
BPH2	Caucasian	62	BPH	NA	NA
BPH3	Caucasian	73	BPH	NA	NA
BPH4	Caucasian	56	BPH	NA	NA
BPH5	Caucasian	63	BPH	NA	NA
BPH6	Caucasian	57	BPH	NA	NA
BPH7	Caucasian	72	BPH	NA	NA
BPH8	Caucasian	76	BPH	NA	NA
BPH9	Caucasian	79	BPH	NA	NA
BPH10	Caucasian	82	BPH	NA	NA
BPH11	Caucasian	67	BPH	NA	NA
BPH12	Caucasian	61	BPH	NA	NA
BPH13	Caucasian	62	BPH	NA	NA
BPH14	Caucasian	72	BPH	NA	NA
PC1	Caucasian	77	Prostate cancer	4+3	pT3a
PC2	Caucasian	54	Prostate cancer	3+4	pT3b
PC3	Caucasian	73	Prostate cancer	3+4	pT2c
PC4	Caucasian	63	Prostate cancer	4+5	pT3b
PC5	Caucasian	70	Prostate cancer	4+3	pT2c
PC6	Caucasian	63	Prostate cancer	3+4	pT2c
PC7	Caucasian	64	Prostate cancer	3+4	pT2c
PC8	Caucasian	66	Prostate cancer	4+3	pT3b
PC9	Caucasian	65	Prostate cancer	4+4	pT2c
PC10	Caucasian	68	Prostate cancer	4+4	pT2c
PC11	Caucasian	73	Prostate cancer	3+4	pT3a
PC12	Caucasian	68	Prostate cancer	3+4	pT2c
PC13	Caucasian	62	Prostate cancer	3+4	pT2c
PC14	Caucasian	64	Prostate cancer	3+4	pT2c
PC15	Caucasian	69	Prostate cancer	3+4	pT2c
PC16	Caucasian	65	Prostate cancer	4+4	pT3a
