# Supplementary material for: PI3K-regulated Glycine N-methyltransferase is required for the development of prostate cancer
Source: Oncogenesis. 2022 Feb 23;11(1):10. doi: 10.1038/s41389-022-00382-x (PMC8866399; doi:10.1038/s41389-022-00382-x)
Supplement: Supplementary file 3 — Suppl Table 2 [file 41389_2022_382_MOESM3_ESM.xlsx]

## Sheet: Sheet1
Supplementary Table 2. Metabolic alterations in Gnmt-/- vs. Gnmt +/+ mice at 8 months of age
Metabolite	FC Gnmt +/+ (8Mo)			Average FC	SD FC	FC Gnmt -/- vs Gnmt +/+ (8Mo)				Average FC	SD FC	t student
MTOB	0.911234	1.38323	0.705537	1	0.347456	33.5812	4.73963	7.75506	14.2571	15.0833	12.9557	0.117948
Methylhistamine	0.993586	1.53123	0.475183	1	0.528054	3.92378	2.09974	3.54088	1.58681	2.7878	1.12151	0.0431968
4-Hydroxy-L-proline	1.15377	0.926208	0.920026	1	0.133201	1.55172	1.27703	1.36116	1.27516	1.36627	0.129977	0.0187721
Adenine	1.12525	1.07256	0.802193	1	0.17332	0.619443	0.624992	1.07624	0.528997	0.712417	0.246505	0.129833
Adenosine	1.16915	1.0353	0.795544	1	0.18929	0.5988	0.640336	1.09469	0.496045	0.707468	0.265176	0.149396
Choline	1.06356	0.927759	1.00869	1	0.0683131	1.13054	1.16151	1.24375	0.919355	1.11379	0.138145	0.217481
Citrulline	1.15765	0.658282	1.18407	1	0.296231	1.00526	0.675557	0.675319	0.430487	0.696656	0.235927	0.221958
Creatine	1.09603	0.960982	0.942986	1	0.0836516	1.31892	0.817974	1.13852	0.94062	1.05401	0.220521	0.676696
Creatinine	1.07619	0.929773	0.994041	1	0.0733886	3.05416	1.13893	1.38462	1.253	1.70768	0.903251	0.215097
Dimethylglycine	1.38806	0.8817	0.730235	1	0.344501	2.63908	1.35238	1.25037	0.952915	1.54869	0.746418	0.258165
Gamma-Aminobutyric acid	0.443617	1.11471	1.44168	1	0.508821	1.67073	0.917661	1.02363	0.928008	1.13501	0.360322	0.71813
Gamma-Glutamylcysteine	0.590525	1.09678	1.3127	1	0.370685	0.897399	0.449574	1.37443	0.416052	0.784363	0.450441	0.519244
Histamine	0.813746	1.08066	1.10559	1	0.161781	4.36133	0.858302	1.7371	2.21758	2.29358	1.48897	0.180382
L-Alanine	0.753211	1.09612	1.15067	1	0.21546	1.83911	1.05379	2.09309	0.944713	1.48268	0.569504	0.194715
L-Asparagine	0.881891	1.12055	0.997561	1	0.119347	1.37013	0.905391	1.34182	0.76486	1.09555	0.306355	0.59925
L-Aspartic acid	0.870123	1.10473	1.02514	1	0.11931	1.22254	0.843037	1.3061	0.899581	1.06781	0.230614	0.636698
L-Cysteine	0.212428	1.33998	1.44759	1	0.684176	0.742472	0.830394	1.92803	0.235477	0.934094	0.712613	0.906669
L-Cystine	1.02945	0.699324	1.27122	1	0.287086	4.24135	1.84332	1.54066	3.80996	2.85882	1.36441	0.0687585
L-Glutamic acid	0.771628	1.15358	1.07479	1	0.20166	1.32081	0.77754	1.46428	0.906866	1.11737	0.327379	0.584787
L-Glutamine	1.0519	1.03259	0.915516	1	0.0737995	0.893553	0.793356	1.04165	0.65904	0.846899	0.161514	0.162486
L-Histidine	0.919167	1.00576	1.07507	1	0.0781107	1.37561	0.931916	1.14139	0.783618	1.05813	0.257561	0.693692
L-Isoleucine	0.747423	1.24364	1.00893	1	0.24823	1.48932	0.788195	1.18681	0.770555	1.05872	0.345468	0.80405
L-Lysine	0.954014	0.924409	1.12158	1	0.106324	1.58266	0.954597	1.54873	0.802031	1.22201	0.401959	0.357468
L-Phenylalanine	0.885037	1.07296	1.042	1	0.100758	1.52489	0.778223	1.37975	0.534762	1.0544	0.473815	0.836425
L-Proline	0.76544	1.09977	1.13479	1	0.203889	1.59471	0.800227	1.25392	1.10172	1.18765	0.330441	0.398093
L-Serine	0.861634	1.02101	1.11735	1	0.129148	1.39961	1.17409	1.55473	0.901933	1.25759	0.283977	0.177283
L-Threonine	0.827813	1.1588	1.01338	1	0.165901	1.75389	1.30298	1.71739	1.02258	1.44921	0.350308	0.0806715
L-Tryptophan	0.76314	1.12692	1.10994	1	0.205303	1.78064	1.08068	1.55476	0.70345	1.27988	0.48245	0.353274
L-Tyrosine	0.909596	1.12914	0.961266	1	0.114782	1.39439	0.647664	1.26377	0.474474	0.945074	0.452168	0.828646
L-Valine	0.839503	1.06893	1.09157	1	0.139455	1.67846	0.904682	1.26722	0.735974	1.14659	0.418158	0.550143
N-Methylnicotinamide	0.984442	0.508922	1.50664	1	0.499039	2.46303	0.644069	0.667221	0.187172	0.990372	1.00635	0.987454
Oxidized glutathione	0.344529	1.68929	0.966177	1	0.67302	1.49304	1.64453	2.71488	0.806427	1.66472	0.789384	0.285629
Propionylcarnitine	0.810827	0.967486	1.22169	1	0.207352	3.62844	0.994293	1.64798	1.90552	2.04406	1.12374	0.15915
S-Adenosylmethioninamine	1.13316	0.364011	1.50283	1	0.580969	10.3295	1.56531	1.81392	0.720785	3.60737	4.50576	0.332201
