# Supplementary material for: PI3K-regulated Glycine N-methyltransferase is required for the development of prostate cancer
Source: Oncogenesis. 2022 Feb 23;11(1):10. doi: 10.1038/s41389-022-00382-x (PMC8866399; doi:10.1038/s41389-022-00382-x)
Supplement: Supplementary file 4 — Suppl Table 3 [file 41389_2022_382_MOESM4_ESM.xlsx]

## Sheet: Sheet1
Supplementary Table 3. Metabolic alterations in Gnmt-/- vs. Gnmt +/+ mice at 12 months of age
Metabolite	FC Gnmt +/+ (12Mo)				Average FC	SD FC	Gnmt -/- vs Gnmt +/+ (12Mo)				Average FC	SD FC	t student
MTOB	1.04452	1.02973	0.670944	1.25481	1	0.24226	1.5389	2.62133	2.27989	2.68696	2.28177	0.526418	0.0101879
Methylhistamine	1.30337	0.324093	0.678196	1.69434	1	0.614967	1.42015	0.945916	4.14225	4.28921	2.69938	1.76262	0.148151
4-Hydroxy-L-proline	1.33418	0.887019	0.750822	1.02798	1	0.249875	0.780691	0.494862	0.861401	1.22384	0.840198	0.300237	0.445496
5'-Methylthioadenosine	0.843721	1.05384	0.582365	1.52008	1	0.396746	0.998958	0.983996	0.625343	0.578768	0.796766	0.225718	0.415961
Adenine	1.25965	0.845269	0.97412	0.920965	1	0.180992	0.775456	0.563198	0.948199	1.83561	1.03062	0.559285	0.922547
Adenosine	1.30124	0.878834	0.966203	0.853723	1	0.206531	0.736996	0.531068	0.893251	1.83904	1.00009	0.578633	0.999786
Betaine	1.53147	1.37113	0.581062	0.516341	1	0.525874	2.38962	1.72405	1.89268	4.81107	2.70435	1.43261	0.0929018
Choline	0.981062	1.11326	0.888475	1.01721	1	0.0929511	0.877396	0.958927	1.17135	1.23178	1.05986	0.168789	0.563447
Citrulline	1.4468	0.736971	0.836819	0.979414	1	0.31404	0.51516	0.366094	0.348467	0.726715	0.489109	0.175165	0.038811
Creatine	1.80754	0.735055	0.603073	0.854333	1	0.548053	0.593215	0.61559	0.695401	1.25391	0.789528	0.312677	0.535618
Creatinine	2.20406	0.476491	0.674479	0.644966	1	0.807433	0.31001	0.278724	0.53036	1.0053	0.531099	0.335382	0.343774
Dimethylglycine	1.36956	0.90872	1.02659	0.695132	1	0.281992	1.30627	0.818741	0.872611	1.11502	1.02816	0.225788	0.881461
Gamma-Aminobutyric acid	3.46694	0.144653	0.11854	0.269865	1	1.64595	0.233934	0.140367	0.144884	0.603647	0.280708	0.219561	0.448038
Gamma-Glutamylcysteine	1.8196	0.74849	0.534029	0.897883	1	0.566438	0.451302	0.422678	0.459062	0.623421	0.489115	0.0908937	0.168419
Glutathione	1.69566	0.678074	0.709799	0.91647	1	0.475664	0.429746	0.516183	0.592119	1.19194	0.682498	0.346048	0.325552
Glycine	1.37143	0.889778	0.745349	0.99344	1	0.267707	0.739008	0.786749	0.760435	1.55651	0.960677	0.397704	0.875816
Histamine	1.40092	0.974208	0.80397	0.820899	1	0.278035	0.659725	0.598931	0.31165	1.15453	0.681209	0.35016	0.206206
L-Alanine	1.41173	0.635604	0.687608	1.26505	1	0.395875	0.878654	0.617516	0.784069	1.08029	0.840131	0.193097	0.505022
L-Arginine	0.561858	0.578058	0.359371	2.50071	1	1.00541	0.45171	0.439455	1.35019	0.554692	0.699011	0.437182	0.611521
L-Asparagine	1.18321	0.733085	0.689162	1.39454	1	0.345009	0.807985	0.732371	0.788337	1.1907	0.879847	0.209694	0.577869
L-Aspartic acid	1.39101	0.804932	0.739888	1.06417	1	0.295924	0.65178	0.742372	0.79966	0.797662	0.747869	0.0693423	0.186632
L-Cystathionine	1.60827	0.738974	0.665899	0.986857	1	0.428145	1.15477	0.747621	1.7039	1.76372	1.3425	0.482064	0.329457
L-Cysteine	1.35313	0.676752	0.872617	1.0975	1	0.291504	0.0627382	0.165164	0.0991341	0.632477	0.239878	0.265144	0.00852678
L-Cystine	1.60633	0.624795	1.09134	0.677527	1	0.454882	1.64906	0.907122	1.29596	2.31928	1.54285	0.599785	0.202786
L-Glutamic acid	1.69208	0.596331	0.738647	0.972941	1	0.486814	0.669749	0.547389	0.703513	0.953131	0.718445	0.170227	0.34045
L-Glutamine	1.29804	0.843185	0.849582	1.00919	1	0.213018	0.772766	0.603207	0.716855	1.05527	0.787025	0.192244	0.188728
L-Histidine	1.2028	0.89221	0.602573	1.30242	1	0.317359	0.725092	0.833644	0.80771	0.926623	0.823267	0.0830068	0.351528
L-Isoleucine	1.30026	0.662439	0.72406	1.31325	1	0.355137	0.778518	0.781145	0.991243	1.05274	0.900912	0.142052	0.632137
L-Lysine	1.86464	0.590353	0.558068	0.986941	1	0.608518	0.695721	0.726507	0.799215	0.778047	0.749872	0.0472823	0.471834
L-Methionine	1.4878	0.793055	0.570906	1.14824	1	0.402854	1.56045	1.87693	2.42468	2.31947	2.04538	0.401051	0.0103553
L-Phenylalanine	1.45094	0.564096	0.704943	1.28002	1	0.431597	0.733217	0.67166	0.859749	0.984271	0.812224	0.138875	0.458661
L-Proline	1.5199	0.733615	0.677054	1.06943	1	0.38746	0.983041	0.808569	0.938251	1.33017	1.01501	0.222752	0.94917
L-Serine	1.25091	0.79491	0.763388	1.19079	1	0.256518	0.821669	1.00222	0.969743	1.27686	1.01762	0.189852	0.915954
L-Threonine	1.19096	0.825765	0.75428	1.229	1	0.244705	0.71708	0.936791	0.845159	1.05663	0.888916	0.143601	0.470116
L-Tryptophan	1.54679	0.551154	0.702649	1.19941	1	0.457756	0.632157	0.710921	0.698861	1.0865	0.782109	0.20586	0.432425
L-Tyrosine	1.40286	0.665181	0.581541	1.35041	1	0.436769	0.660447	0.625944	0.657967	0.982537	0.731724	0.167945	0.317482
L-Valine	1.49194	0.722127	0.578029	1.2079	1	0.424462	0.801163	0.854677	0.879073	1.06627	0.900296	0.115335	0.677387
N-Methylnicotinamide	1.95723	0.159467	0.859761	1.02355	1	0.740045	0.409731	0.347689	0.604259	0.416377	0.444514	0.110898	0.230518
N1-Acetylspermidine	1.75007	0.611784	0.706286	0.931856	1	0.517763	0.835977	0.743757	0.936887	2.00384	1.13011	0.587797	0.829261
N1-Acetylspermine	1.71453	0.309129	1.23478	0.741565	1	0.608212	0.963476	1.09435	1.49101	1.87703	1.35647	0.413214	0.374522
Ornithine	0.935406	0.903588	0.679516	1.48149	1	0.340594	0.998738	0.791223	0.787735	1.37032	0.987003	0.273925	0.954595
Oxidized glutathione	1.94541	0.938284	0.864908	0.251394	1	0.701492	0.273697	0.244048	0.174717	0.974122	0.416646	0.373958	0.207329
Propionylcarnitine	1.38228	1.27007	0.595154	0.752494	1	0.38481	0.902514	0.933005	0.636377	2.96239	1.35857	1.07748	0.566888
Putrescine	1.58399	1.48437	0.238863	0.692772	1	0.645338	1.10619	0.405809	1.11111	1.8919	1.12875	0.60714	0.78116
S-Adenosylmethioninamine	2.45781	0.307787	0.563758	0.670641	1	0.983728	0.207445	0.248399	0.216188	0.777395	0.362357	0.277252	0.289613
S-Adenosylmethionine	1.86018	0.552872	0.684349	0.9026	1	0.591313	0.549096	0.612598	0.64017	1.13911	0.735242	0.271929	0.459354
Sarcosine	1.21455	1.0939	0.922391	0.769151	1	0.195078	0.596085	0.791536	0.662594	0.875742	0.731489	0.125824	0.0673185
Spermidine	1.51894	0.722818	0.776181	0.982059	1	0.363569	0.741984	0.618163	0.685725	1.12224	0.792028	0.225887	0.375665
Spermine	1.07145	0.44518	0.825014	1.65836	1	0.508915	1.85199	1.27128	2.1984	1.10971	1.60784	0.506551	0.14139
