# Supplementary material for: PI3K-regulated Glycine N-methyltransferase is required for the development of prostate cancer
Source: Oncogenesis. 2022 Feb 23;11(1):10. doi: 10.1038/s41389-022-00382-x (PMC8866399; doi:10.1038/s41389-022-00382-x)
Supplement: Supplementary file 5 — Suppl Table 4 [file 41389_2022_382_MOESM5_ESM.xlsx]

## Sheet: Sheet1
Supplementary Table 4. Metabolic alterations in Ptenpc+/- Gnmt-/- vs. Ptenpc+/- Gnmt+/+ mice
Metabolite	FC Pten pc+/- Gnmt +/+			Average FC	SD FC	FC Pten pc+/- Gnmt -/- vs Pten pc+/- Gnmt +/+			Average FC	SD FC	t student
L-Cystine	0.858529	0.925846	1.21563	1	0.189746	0.36867	1.32577	1.31356	1.00267	0.549091	0.994039
Argininosuccinic acid	0.466948	1.52444	1.00861	1	0.528799	1.22077	0.832124	0.565172	0.872688	0.329675	0.741305
Methylhistamine	0.972923	0.968226	1.05885	1	0.0510209	0.866788	0.91559	1.55124	1.1112	0.381858	0.643354
4-Hydroxy-L-proline	0.986586	1.06875	0.944663	1	0.0631227	1.2254	0.837657	1.25327	1.10544	0.232329	0.490332
L-Histidine	0.934862	1.09267	0.972473	1	0.0824246	1.08741	1.90356	0.740012	1.24366	0.597306	0.52254
Histamine	0.936376	1.30661	0.757018	1	0.280264	1.38872	1.25862	1.15455	1.2673	0.117329	0.202238
L-Glutamic acid	0.904412	0.996324	1.09926	1	0.0974785	1.04412	0.867647	0.911765	0.941176	0.0918382	0.48918
L-Threonine	0.826142	1.06599	1.10787	1	0.152014	1.03934	1.29061	0.784264	1.03807	0.253175	0.834245
Gamma-Glutamylcysteine	0.58993	1.56369	0.846378	1	0.504731	0.854399	0.450335	0.453597	0.58611	0.232351	0.266522
L-Glutamine	0.997159	1.05682	0.946023	1	0.0554523	0.877841	1.26989	0.835227	0.994318	0.239598	0.969998
Choline	0.636564	1.29956	1.06388	1	0.336082	0.975771	0.747797	0.738987	0.820852	0.134236	0.439554
N-Acetylornithine	0.178643	2.23452	0.586835	1	1.08843	0.288051	0.262836	0.237625	0.262838	0.0252129	0.30597
N-Methylnicotinamide	0.221877	2.21816	0.559964	1	1.06841	0.535724	0.320459	0.373015	0.409733	0.112232	0.395154
Creatinine	1.24069	0.936303	0.82301	1	0.216	1.03553	1.18207	1.06484	1.09415	0.0775405	0.516595
L-Cysteine	1.77139	1.11536	0.113247	1	0.835069	2.11143	0.478719	0.241273	0.943807	1.01814	0.944627
L-Phenylalanine	0.577189	1.23387	1.18894	1	0.366854	0.857143	1.42742	0.64977	0.978111	0.402691	0.947853
L-Aspartic acid	1.12458	0.944383	0.931034	1	0.108098	1.00779	0.854283	0.804227	0.888765	0.10607	0.272243
Adenosine	0.531892	1.82209	0.646015	1	0.714236	1.15399	0.833745	0.623929	0.870555	0.266942	0.783352
Adenine	0.52403	1.80285	0.673121	1	0.699272	1.08487	0.785151	0.51162	0.793879	0.286722	0.661274
L-Asparagine	0.841076	1.16513	0.99379	1	0.162118	1.16513	1.36218	0.791484	1.10627	0.289866	0.608974
L-Alanine	0.600475	1.19146	1.20807	1	0.346099	1.02294	1.04668	0.83307	0.967563	0.117078	0.885237
Oxidized glutathione	0.963885	1.15016	0.885955	1	0.135755	1.08154	0.348583	0.413696	0.614607	0.405686	0.193691
L-Lysine	0.725361	1.25361	1.02102	1	0.264753	1.159	1.35611	0.808147	1.10775	0.277553	0.652024
Creatine	0.929577	1.01408	1.05634	1	0.0645433	1.28873	1.03521	0.966549	1.09683	0.1697	0.407897
Dimethylglycine	0.715975	1.30626	0.977765	1	0.29577	1.18184	1.15219	0.852175	1.06207	0.182377	0.772474
L-Cystathionine	0.390227	1.18252	1.42725	1	0.542071	0.64234	0.843315	0.732637	0.739431	0.10066	0.458984
L-Tryptophan	0.973245	1.48813	0.538623	1	0.47532	1.29748	1.52156	0.565231	1.12809	0.500159	0.763907
L-Leucine	0.54482	1.21187	1.24331	1	0.394511	0.998836	1.03725	0.712456	0.916182	0.177474	0.754037
L-Valine	0.663397	1.20481	1.13179	1	0.293784	1.03687	1.06608	0.744792	0.949245	0.177663	0.810538
L-Tyrosine	0.672571	1.1393	1.18813	1	0.28461	0.919578	1.83916	0.633108	1.13061	0.630112	0.759922
