# Supplementary material for: PI3K-regulated Glycine N-methyltransferase is required for the development of prostate cancer
Source: Oncogenesis. 2022 Feb 23;11(1):10. doi: 10.1038/s41389-022-00382-x (PMC8866399; doi:10.1038/s41389-022-00382-x)
Supplement: Supplementary file 6 — Suppl Table 5 [file 41389_2022_382_MOESM6_ESM.xlsx]

## Sheet: Sheet1
Supplementary Table 5. Metabolic alterations in Ptenpc-/- Gnmt-/- and Ptenpc-/- Gnmt+/+ mice
Metabolite	FC Ptenpc-/- Gnmt +/+					Average FC	SD FC	Pten pc-/- Gnmt -/- vs Pten pc-/- Gnmt +/+					Average FC	SD FC	t student
Cystine	0.781318	1.79179	0.701431	1.18981	0.535652	1	0.503871	0.494697	0.37444	0.319661	0.859902	0.422566	0.494253	0.214287	0.0896183
Kynurenine	0.459397	0.766826	1.76969	0.859403	1.14468	1	0.494911	0.598304	0.293007	0.232477	1.06838	0.517942	0.542022	0.331145	0.129266
Cytidine monophosphate	0.520808	2.07184	0.635059	0.793845	0.978451	1	0.623419	0.882571	0.602765	0.2669	0.321005	0.30495	0.475638	0.263806	0.139572
Gamma-glutamylcysteine	0.495218	1.2403	1.30951	0.638921	1.31605	1	0.399566	1.12483	0.771745	0.528114	0.395564	0.529598	0.669969	0.288261	0.176246
Tyrosine	0.857965	1.23199	1.08298	0.490465	1.3366	1	0.336825	1.24099	0.410406	0.825841	0.58185	0.357553	0.683328	0.361321	0.189799
Uridine 5'-monophosphate	0.683806	1.75964	0.873015	0.773116	0.910425	1	0.433778	1.34691	0.683701	0.428285	0.238339	0.305493	0.600546	0.450529	0.191144
Ophthalmic acid	0.890427	1.65015	0.723074	1.08519	0.65116	1	0.400104	1.57721	2.60954	2.08389	1.08407	0.587128	1.58837	0.797691	0.191732
Asymmetric dimethylarginine	0.620864	2.06072	0.523975	0.275602	1.51884	1	0.75654	0.751524	0.510335	0.60071	0.382257	0.151715	0.479308	0.227233	0.203914
Alanine	0.428482	2.26509	0.538361	0.582738	1.18533	1	0.766265	0.519781	0.809704	0.359133	0.398147	0.355424	0.488438	0.191546	0.213474
Threonine	0.500296	1.94982	0.641275	0.736052	1.17255	1	0.587366	0.819409	0.668932	0.653255	0.590534	0.513824	0.649191	0.113077	0.255413
Serotonin	1.7063	1.15108	0.86338	0.549939	0.729301	1	0.451715	1.56573	0.509452	0.154408	0.564656	0.217259	0.602302	0.567254	0.256615
1-Methyladenosine	1.38926	0.79507	1.15694	0.670548	0.98818	1	0.285845	1.07784	4.7918	6.92014	0.364579	0.51561	2.73399	2.95959	0.261015
Glycerophosphocholine	0.764297	1.07589	0.63483	0.980439	1.54454	1	0.350561	1.8874	1.64508	7.61585	1.74002	0.409704	2.65961	2.83274	0.261485
Dodecanoylcarnitine	0.341196	0.928242	0.793181	1.03441	1.90297	1	0.569756	1.34131	0.299737	0.404188	0.484159	0.617586	0.629396	0.414563	0.276443
Guanosine diphosphate	0.249744	2.19037	0.782085	0.788155	0.989648	1	0.71978	1.39172	0.692042	0	0.307193	0.269269	0.532045	0.540215	0.280973
Inosine	1.16536	0.632463	0.882519	0.456663	1.863	1	0.55141	1.61807	2.05279	2.47152	0.674335	0.708092	1.50496	0.801886	0.283513
Proline	0.550271	1.54556	0.848165	0.739246	1.31676	1	0.415714	1.26158	0.791538	0.484583	0.627016	0.487047	0.730352	0.322576	0.286926
D-Ribose 5-phosphate	0.872454	0.349666	1.05548	0.948146	1.77426	1	0.510991	1.6062	2.72627	1.18143	0.692581	1.17594	1.47648	0.769851	0.28698
Pentose alcohol	0.806586	1.44596	0.891242	0.969558	0.886653	1	0.255877	1.27714	2.41841	3.90117	0.676296	0.414484	1.7375	1.43471	0.317536
5-Thymidylic acid	0	1.16599	1.23072	0.603289	0	1	0.599618	8.18059	0.744715	0	0	2.88109	2.36128	3.46046	0.430749
Leucine	0.655146	0.98949	0.965907	0.780334	1.60912	1	0.367247	1.42784	0.559966	0.719951	0.615254	0.405433	0.745688	0.397891	0.324495
3-Methylhistamine	1.25574	0.800126	0.194341	0.795916	1.95388	1	0.653065	1.56631	0.464428	0.548441	0.211071	0.179618	0.593974	0.566261	0.32484
Niacinamide	0.756794	1.15992	1.13401	0.511404	1.43787	1	0.365082	1.77805	0.636317	0.404303	0.262869	0.147697	0.645847	0.658624	0.33195
Hexose 6-phosphate	0.488659	0.835779	0.82491	1.24135	1.60931	1	0.432607	1.34297	0.582412	3.4399	1.29774	1.14129	1.56086	1.09326	0.33293
Ascorbic acid	0.613197	1.99339	0.781147	0.766622	0.845644	1	0.561833	1.0624	0.527911	0.9875	0.416274	0.515156	0.701848	0.299271	0.334662
Glutamine	0.357493	2.17566	0.465741	1.4375	0.5636	1	0.784584	0.728714	0.738455	0.671253	0.464733	0.504041	0.621439	0.128473	0.344162
Acetylcholine	1.31583	1.21803	1.13714	0.254511	1.0745	1	0.426437	2.03644	0.122805	0.467443	0.112379	0.123992	0.572612	0.832053	0.346361
N-Acetylhexosamine	0.98074	0.663133	0.624274	0.952916	1.77894	1	0.464753	0.580207	0.313174	5.24511	3.54669	0.595501	2.05614	2.22155	0.352446
Phosphorylcholine	0.574317	0.792709	0.49533	0.890226	2.24742	1	0.715361	1.41408	0.395985	2.84599	2.92238	0.548574	1.6254	1.21323	0.356364
Guanidoacetic acid	0.983804	0.971886	1.24738	0.431811	1.36512	1	0.36	1.16774	0.278542	1.45321	0.172934	0.492906	0.713066	0.566471	0.371952
Pantothenic acid	1.41149	1.37484	1.05382	0.291123	0.868723	1	0.456198	1.31873	4.35077	2.18095	0.360655	0.493954	1.74101	1.6312	0.376334
Isoleucine	0.677953	1.18749	0.98538	0.833488	1.31569	1	0.258102	1.46288	0.619516	0.991583	0.555963	0.322607	0.79051	0.44601	0.396227
Betaine	0.49183	2.25525	0.658018	0.479837	1.11506	1	0.747437	1.00608	0.253711	0.446044	0.409993	1.17055	0.657276	0.404274	0.401048
Nicotinamide ribotide	0.69992	1.47417	0.816171	1.02418	0.985566	1	0.295579	0.83462	1.71619	5.5557	0.836374	0.461077	1.88079	2.10553	0.404853
ADP	0.218547	2.11668	0.791255	0.992566	0.880948	1	0.692	1.56147	0.593373	0.106869	0.677799	0.319512	0.651804	0.556541	0.407312
Valine/5-Aminopentanoic acid	0.783175	0.931547	1.24924	0.731737	1.3043	1	0.263811	1.37742	0.429127	1.07472	0.726018	0.425489	0.806556	0.415919	0.409902
Thiamine	0.889414	0.697901	2.04498	0.579293	0.788409	1	0.595241	0.873748	1.24132	8.61562	1.17835	0.143382	2.41049	3.49608	0.421494
Glycerol-phosphate	0.576043	1.24111	1.23414	0.867463	1.08124	1	0.281453	1.44466	0.66532	1.67601	1.33254	0.834555	1.19062	0.425149	0.431007
Citric acid	1.01723	1.51931	0.562209	1.20148	0.699769	1	0.38483	0.858698	0.75487	3.18362	1.43467	0.81441	1.40925	1.02886	0.442068
Cystathionine	0.19791	1.30077	0.429105	1.81667	1.25555	1	0.669324	0.696883	0.203901	0.101922	0.421482	1.83476	0.65179	0.699547	0.444555
Carnosine	1.45081	0.467785	0.371699	0.598889	2.11081	1	0.754328	0.992717	2.65579	2.22498	0.774885	0.518762	1.43343	0.946739	0.447583
Histamine	1.26017	0.950202	1.24704	0.93416	0.608425	1	0.268731	1.18349	0.747072	2.15459	1.55525	0.599879	1.24806	0.630764	0.452639
Carnitine	0.914483	0.858218	0.644553	1.04758	1.53516	1	0.332573	1.22265	0.365712	0.759421	0.922784	0.923929	0.8389	0.312952	0.453035
Glutamic acid/N-Acetylserine/O-Acetylserine	0.546449	1.76977	0.69574	0.78751	1.20053	1	0.494012	0.81109	1.47135	0.880246	0.435695	0.280359	0.775748	0.462891	0.480138
Riboflavin	1.39659	0.471832	0.903946	0.396404	1.83123	1	0.612523	1.21437	1.88636	4.61273	0.270423	0.19156	1.63509	1.80642	0.490659
N6,N6,N6-Trimethyl-L-lysine	0.681927	0.777908	1.19654	0.732882	1.61075	1	0.397959	1.10042	1.59475	3.8005	0.50057	0.388191	1.47689	1.38684	0.495412
4-Hydroxyproline	0.446907	1.64965	0.803295	0.571174	1.52897	1	0.554607	1.07255	1.57808	0.228983	0.440731	0.423318	0.748732	0.562045	0.496963
Allantoin	0.952203	0.700122	1.04223	1.02172	1.28373	1	0.209145	1.11113	2.97514	2.46544	0.278351	0.243974	1.41481	1.2543	0.504159
Phenylalanine	0.624763	1.25281	1.0122	0.760008	1.35022	1	0.310287	1.61679	0.600418	0.839186	0.606324	0.469002	0.826343	0.461548	0.507564
Asparagine	0.45482	1.2993	0.862714	0.985387	1.39778	1	0.37553	1.07559	0.963061	0.876737	0.855076	0.594125	0.872918	0.178368	0.521
Urocanic acid	1.60279	0.309185	0.595449	0.752963	1.73961	1	0.634882	1.06836	1.42955	0.842201	0.139437	0.272988	0.750506	0.541286	0.522979
Uridine	0.206265	1.66275	0.0822907	2.04869	1	1	0.86764	0	2.13906	2.87969	0.0380588	1.34351	1.28006	1.27297	0.722805
Dihydroxyacetone phosphate	0.365554	1.49981	0.906695	1.11532	1.11262	1	0.414433	0.811161	1.28155	1.09435	1.07615	1.45888	1.14442	0.242858	0.524715
Propionylcarnitine	0.487943	1.09028	0.617749	0.905346	1.89868	1	0.555216	1.77152	0.323696	1.13516	1.4452	1.47875	1.23087	0.554935	0.529243
3-Methylhistidine	0.508822	1.18084	0.580348	0.993522	1.73646	1	0.498119	1.08771	4.48629	1.03637	0.662765	0.338333	1.52229	1.68455	0.537412
Arginine	0.868249	0.125561	1.52331	1.03948	1.4434	1	0.559915	0.636995	0.382962	1.50174	0.928011	0.565229	0.802987	0.437147	0.553391
Histidine	1.01728	0.947097	1.0692	0.893225	1.0732	1	0.0784941	0.8688	0.824355	1.33885	1.02429	0.499963	0.911253	0.305832	0.560022
Uridine diphosphate-N-acetylhexosamine	0.265771	2.83099	0.601191	0.272349	1.0297	1	1.07016	2.16852	0.426436	0.0775365	0.314006	0.147855	0.626871	0.872635	0.563094
Citicoline	0.347236	0.79591	0.937449	1.12174	1.79766	1	0.529799	1.12972	0.458136	0.757317	0.861802	0.993484	0.840092	0.255258	0.566351
Uridine 5'-diphosphate	0.528953	2.16528	0.848073	0.570409	0.887283	1	0.67084	1.40851	0.760289	0.341233	1.08825	0.360957	0.791849	0.4631	0.585608
N-Acetylneuraminic acid	0.361106	1.34092	0.529162	1.21068	1.55813	1	0.524881	1.5661	0.689853	0.239878	1.23156	0.337316	0.812942	0.57277	0.605066
Hippuric acid	1.90213	0.942848	1.29677	0.750169	0.108088	1	0.663908	0.920504	3.59509	2.14152	0.0287789	0.135537	1.36429	1.5059	0.639783
Tryptophan	0.670672	0.877838	0.922132	0.813423	1.71593	1	0.411345	1.58036	0.619416	1.12252	0.532254	0.467168	0.864344	0.476278	0.64298
Citrulline	0.535017	1.62102	0.561078	0.586839	1.69604	1	0.602019	1.79308	1.2113	0.357219	0.344074	0.392092	0.819552	0.656462	0.662668
Trigonelline	0.761844	1.93207	0.579839	0.916026	0.810223	1	0.535039	1.50549	3.673	1.03006	0.146754	0.212608	1.31358	1.43681	0.666291
Uracil	0.398813	0.0709877	1.3669	1.45908	1.70422	1	0.718642	1.41689	0.430262	0.752314	0.740089	0.870442	0.841999	0.360299	0.675974
O-Phosphoethanolamine	0.592426	0.900023	1.21412	0.89247	1.40097	1	0.313964	1.61021	0.45084	1.11712	0.644697	0.631279	0.89083	0.471767	0.679658
1-Methylnicotinamide	0.818538	1.68353	0.839892	0.763738	0.894306	1	0.384955	1.29634	1.24623	3.17262	0.202512	0.250987	1.23374	1.20339	0.69691
Thymine	0.27544	0.704203	1.01087	0.845131	2.16435	1	0.705745	2.02495	0.38717	0.516956	0.413928	0.775628	0.823726	0.688817	0.699854
Creatinine	1.45045	1.50846	0.717047	0.598352	0.725689	1	0.441041	1.47196	1.45412	1.5206	0.669137	0.463567	1.11588	0.507466	0.71019
Inosinic acid	0.51415	1.75765	1.06475	0.875132	0.788314	1	0.467623	1.2946	1.00715	1.27851	0.375008	0.51137	0.893327	0.429209	0.716912
Choline	0.920879	0.821135	1.19916	0.726164	1.33267	1	0.256694	1.91838	0.958254	1.35988	0.764522	0.511846	1.10258	0.551318	0.719801
Dihydrobiopterin	0.583985	0.955575	1.1026	0.799905	1.55794	1	0.366367	0.80421	0.966927	1.78811	0.202487	0.708911	0.894129	0.5756	0.739132
Taurine	0.93012	0.919839	0.865456	0.949328	1.33526	1	0.189984	1.53615	0.654058	0.947583	0.857706	0.704173	0.939934	0.353413	0.748974
Pipecolic acid	0.765279	1.11843	1.29118	0.535024	1.29008	1	0.336993	0.813062	2.25926	0.926406	0.287339	0.116467	0.880507	0.843093	0.779831
Hypotaurine	0.837819	1.06297	1.24096	0.445471	1.41278	1	0.376238	0.967722	0.229731	1.72355	2.71579	0.119662	1.15129	1.08655	0.780546
Lysine	0.70207	0.683407	1.22704	1.20831	1.17917	1	0.281086	0.723591	0.523798	2.89853	1.02729	0.495761	1.13379	1.0091	0.787547
Cysteinylglycine	0.702144	0.863149	1.15059	1.27194	1.01218	1	0.225956	1.14958	1.10286	1.0292	0.754994	0.792185	0.965764	0.181081	0.79848
3-Sulfinato-L-alaninate	0.549499	2.28357	0.777523	0.501074	0.888335	1	0.735084	2.15884	1.08513	0.317819	0.532444	0.271004	0.873047	0.788192	0.798938
Cysteine	0.670227	0.971022	0.837838	1.24271	1.27821	1	0.26086	1.21099	0.669522	0.712718	1.31927	0.856529	0.953807	0.295006	0.799818
Phosphocreatine	0.323174	2.39674	0.800026	0.598363	0.881701	1	0.809978	1.91557	0.659774	0.0828241	1.26703	0.48325	0.88169	0.718259	0.81318
Gamma-Aminobutyric acid	1.59525	2.56747	0.210598	0.213496	0.413191	1	1.04849	1.81818	1.23733	0.402909	0.663103	0.24077	0.872457	0.650163	0.824104
Acetylcarnitine	0.607339	1.3751	0.649936	0.661356	1.70627	1	0.507672	2.31852	0.600088	1.09582	0.810144	0.604012	1.08572	0.718284	0.833549
Dihydrouracil	1.2154	1.19659	0.866534	1.1655	0.555971	1	0.286099	0.606495	0.975058	3.61968	0.30569	0.136997	1.12878	1.42847	0.852261
Hexose	1.09315	0.565374	1.73041	0.587232	1.02383	1	0.474875	1.69443	0.360165	2.51382	0.505167	0.310603	1.07684	0.984109	0.880417
N-Acetyl-L-aspartic acid	1.19949	1.3093	0.990429	0.808902	0.691879	1	0.258366	0.826592	0.699757	1.94962	0.600379	0.713212	0.957912	0.560153	0.884064
Aspartic acid	0.66624	1.30013	0.923084	0.739375	1.37117	1	0.321358	1.69	1.42426	0.819917	0.575627	0.643054	1.03057	0.497834	0.911469
Quinic acid	0.947105	0.502139	0.929385	1.21837	1.403	1	0.341228	2.36751	0.912828	0.424593	0.54336	0.610247	0.971709	0.800814	0.944679
Guanosine monophosphate	0.428855	2.08987	0.626334	0.778151	1.07679	1	0.653598	2.45074	0.968432	0.871193	0.196053	0.495678	0.996419	0.869316	0.99432
Diethanolamine	1.37609	0.171543	1.02468	1.0529	1.37479	1	0.492863	1.31631	0.296412	1.90662	0.664547	0.80381	0.997539	0.626105	0.994668
